# Supplementary material for: Assessing the Consistency and Microbiological Effectiveness of Household Water Treatment Practices by Urban and Rural Populations Claiming to Treat Their Water at Home: A Case Study in Peru
Source: PLoS One. 2014 Dec 18;9(12):e114997. doi: 10.1371/journal.pone.0114997 (PMC4270781; doi:10.1371/journal.pone.0114997)
Supplement: S7 File — Summary data of home observations (urban & rural settings). (XLSX) [file pone.0114997.s011.xlsx]

## Sheet: observaions
OBSERVATION DATA																											SELF-REPORTED (from in-depth interview)
RURAL
Observation HH No.	Appropriate location for observation	Total days under observation	Total No. of observation hours	Total number of hours: Morning	Total number of hours: Afternoon	No. of <5s at home	Total drinking events observed	Total water drinking events observed	Proportion of water drinking events from all drinking events observed	Total water drinking events among adults observed	Total water drinking events among <5s observed	Total treated water events observed	Proportion of treated water consumed (all)	Total non-treated water events observed (all)	Proportion of non-treated water consumed (all)	Total non-treated water events observed (adults)	Proportion of non-treated water consumed (adults)	Total non-treated water events observed (<5)	Proportion of non-treated water consumed (<5s)	Total unknown water events observed (all)	Proportion of unknown water consumed (all)	Total unknown water events observed (adults)	Proportion of unknown water consumed (adults)	Total unknown water events observed (<5s)	Proportion of unknown water consumed (<5s)	Total No. of occasions that observed HWT being performed	Reported HWT-use	Reported HWT method	Reported frequency of use	ALL year around treatment	Members of the HH that drink the treated water	Respondent reported drinking non-treated water at home	Children reported to drink non-treated water at home
1	3 Yes	3	11	11	0	2	13	3	23.0769	2	1	2	66.6667	0	0	0	0	0	0	1	33.3333	1	50	0	0	1	Yes	Boil	Daily	All year	Wife and children only	No	Yes
2	3 Yes	3	14	14	0	1	7	4	57.1429	4	0	0	0	4	100	4	100	0	.	0	0	0	0	0	0	1	Yes	Boil	When it finishes, every 3 days	All year	All	No	No
3	3 Yes	3	14	14	0	1	5	3	60	1	2	2	66.6667	1	33.3333	0	0	1	50	0	0	0	0	0	0	3	Yes	Boil & strain	Regularly	All year	.	Yes	.
4	3 Yes	3	15	15	0	1	7	7	100	4	3	0	0	7	100	4	100	3	100	0	0	0	0	0	0	0	Yes	Boil	Daily	All year	Only some	No	Yes
5	3 Yes	3	15.25	15.25	0	1	0	0	.	0	0	0	.	0	.	0	.	0	.	0	.	0	.	0	0	0	Yes	Boil	Every 2-3 days	All year	All	Yes	Yes
6	3Yes	3	14.75	14.75	0	1	14	4	28.5714	2	2	2	50	2	50	1	50	1	50	0	0	0	0	0	0	1	Yes	Boil	Almost daily	All year	All	No	Yes
7	2 Yes, 1 Medium	3	13.5	13.5	0	1	0	0	.	0	0	0	.	0	.	0	.	0	.	0	.	0	.	0	0	1	Yes	Boil	Daily	All year	All	Yes	Yes
8	3 Yes	3	14.5	14.5	0	2	4	4	100	2	2	1	25	3	75	1	50	2	100	0	0	0	0	0	0	4	Yes	Boil	Daily	All year	All	Yes	Yes
9	3 Yes	3	13.5	13.5	0	3	19	5	26.3158	0	5	0	0	5	100	0	.	5	100	0	0	0	.	0	0	0	Yes	Boil	Daily	Cold season	All	Yes	Yes
10	3 Yes	3	15	15	0	1	9	8	88.8889	6	2	8	100	0	0	0	0	0	0	0	0	0	0	0	0	3	Yes	Boil	Every 2-3 days	All year	All	Yes	Yes
11	3 Yes	3	14.25	14.25	0	2	10	10	100	3	7	0	0	10	100	3	100	7	100	0	0	0	0	0	0	0	.	.	.	.	.	.	.
12	2 Yes, 1 No	3	14.5	14.5	0	2	7	7	100	3	4	0	0	7	100	3	100	4	100	0	0	0	0	0	0	0	Yes	Boil & bleach	Sometimes	All year	All	Yes	.
13	3 Yes	3	14.5	14.5	0	1	16	10	62.5	8	2	8	80	2	20	2	25	0	0	0	0	0	0	0	0	2	Yes	Boil	Every 2-3 days	All year	All	Yes	No
14	2 Yes, 1 No	3	13.25	13.25	0	2	12	12	100	3	9	3	25	9	75	2	66.7	7	77.7778	0	0	0	0	0	0	0	No	.	.	.	.	.	.
15	2 Yes, 1 No	3	14.5	14.5	0	1	5	5	100	2	3	0	0	5	100	2	100	3	100	0	0	0	0	0	0	0	Yes	Boil & strain	Daily	All year	All	Yes	Yes
URBAN
1	2 Yes, 1 Medium	3	15.5	15.5	0	1	22	7	31.8182	5	2	0	0	0	0	0	0	0	0	7	100	5	100	2	100	1	1	Boil	Daily	Yes	All family	Yes	No
2	3 Yes	3	16.75	16.75	0	2	11	11	100	1	10	0	0	11	100	1	100	10	100	0	0	0	0	0	0	1	1	Boil	Daily	Yes	All family	Yes	Yes
3	Yes	3	9.5	0	9.5	1	9	4	44.4444	3	1	0	0	4	100	3	100	1	100	0	0	0	0	0	0	0	1	Boil	Daily	Yes	All family	Yes	Yes
4	3 Yes	3	14.5	14.5	0	1	17	7	41.1765	4	3	2	28.5714	5	71.4286	4	100	1	33.3333	0	0	0	0	0	0	1	1	Boil and strain	Every 2 days	Yes	All family	Yes	Yes
5	3 Yes	3	9.5	9.5	0	1	8	4	50	3	1	2	50	1	25	1	33.3333	0	0	1	25	1	33.3	0	0	0	1	Boil	Daily	Yes	All family	Yes	No
6	3 Yes	3	15.25	10.5	4.75	1	8	7	87.5	4	3	0	0	7	100	4	100	3	100	1	14.2857	1	25	0	0	2	1	Boil	Daily	Yes	All family	Yes	Yes
7	3 Yes	3	12.75	12.75	0	2	8	0	0	0	0	0	.	0	.	0	.	0	.	0	.	0	.	0	.	1	1	Boil	Daily	No	All family	Yes	No
8	1 Yes, 2 Medium	3	10.5	10.5	0	1	11	5	45.4545	5	0	2	40	0	0	0	0	0	.	3	60	3	60	0	.	0	.	.	.	.	.	.	.
9	1 Yes, 2 Medium	3	13.5	9.25	4.25	1	3	1	33.3333	1	0	0	0	0	0	0	0	0	.	1	100	0	0	1	.	1	1	Boil & bleach	Every 2 days	Yes	All but 2 adults	Yes	No
10	1 Yes, 2 Medium	3	10.5	10.5	0	2	15	9	60	8	1	0	0	9	100	8	100	1	100	0	0	0	0	0	0	0	1	Boil & bleach	Daily	Yes	All family	No	Yes
11	3 Yes	3	14.75	14.75	0	1	10	6	60	1	5	1	16.6667	1	16.6667	1	100	0	0	4	66.6667	0	0	4	80	1	1	Boil	Daily	Yes	All family	No	No
12	3 Yes	3	11	8	3	1	5	5	100	0	5	0	0	0	0	0	.	0	0	5	100	0	.	5	100	0	1	Boil	Daily	YEs	All family	No	No
